# Supplementary material for: Basal Xenobot transcriptomics reveals changes and novel control modality in cells freed from organismal influence
Source: Commun Biol. 2025 Apr 22;8:646. doi: 10.1038/s42003-025-08086-9 (PMC12015265; doi:10.1038/s42003-025-08086-9)
Supplement: Supplementary file 3 — Supplementary Data 1 [file 42003_2025_8086_MOESM3_ESM.xlsx]

## Sheet: Sheet1
		Significant P value with FDR
	UP in 0.75X MMR				DOWN in 0.75X MMR
	Gene	Gene biotype	Gene product name		Gene	Gene biotype	Gene product name
	LOC121401044	lncRNA	uncharacterized LOC121401044		LOC121402018	protein_coding	lamina-associated polypeptide 2, isoforms alpha/zeta-like, transcript variant X1
	LOC121398999	protein_coding	interferon-induced very large GTPase 1-like		LOC121392958	snRNA	U1 spliceosomal RNA
	LOC108703876	protein_coding	A-kinase anchor protein 9, transcript variant X4		Xepsin.S		Xenopus laevis epidermis specific serine protease S homologue
