# Supplementary material for: Basal Xenobot transcriptomics reveals changes and novel control modality in cells freed from organismal influence
Source: Commun Biol. 2025 Apr 22;8:646. doi: 10.1038/s42003-025-08086-9 (PMC12015265; doi:10.1038/s42003-025-08086-9)
Supplement: Supplementary file 4 — Supplementary Data 2 [file 42003_2025_8086_MOESM4_ESM.xlsx]

## Sheet: Sheet1
LOC108719383
dnah9
LOC108711407
LOC108717215
spint2
hydin
LOC108696199
msln
LOC100158288
dnah12
XB5953580
znf750
XB5897453
tbc1d24
dnah14
b3gnt7
MGC52622
trpv5
cat2
LOC108718513
dnah3
fhip1a
LOC100137623
pc
togaram2
LOC108718623
stard9
wdr49
aldh1a1
LOC108698788
aifm3
LOC121397762
LOC108714358
LOC108708347
atp8b3
LOC108716634
odf3
dnah1
lrrc9
tmem63c
LOC100037197
grhl3
LOC108697305
reps2
grhl1
LOC108714002
cfap57
pck1
dnah10
dlx3
sytl5
epas1
LOC108701456
LOC108699763
rhobtb1
dnah5
sh3glb2
htr3a
grp5l
akr1c2
cblc
efcab5
LOC108704796
dsg2
LOC108708144
itprid2
LOC108713503
cfap46
LOC108705322
LOC108695696
LOC108704151
arhgef4
XB5993342
dnah7
MGC81152
LOC108716692
LOC108714003
dennd3
LOC108712644
vps13c
rab11fip1
LOC108714161
adgrf1
LOC108708025
gmds
tekt2
spata18a
ccdc40
stpg1
myo5c
LOC108706776
g6pc1
nme9
LOC108696890
cfap43
ccdc162p
atp2a3
armh4
oxct1
saxo2
LOC108709393
arhgef37
ccdc33
nxpe2
cfap74
XB22064002
LOC108716836
ccdc170
LOC121403068
tmem38b
tekt1
asah1
rhobtb2
ttc6
LOC108711037
ano1
twf1
cfap251
dync2h1
igf3
LOC121393057
LOC108709111
ikzf2
sesn1
LOC121394899
eps8l1
LOC108702612
loxhd1
LOC100127337
frk
syne1
vwa3b
dnai4
spag17
sult6b1
dnai3
ccdc63
siae
LOC108712940
capn10l
agtpbp1
tmprss2
dsc3
LOC121396878
odad2
XB13580952
anxa9
tmprss4
gnb3
LOC108717227
LOC108706797
elf3
LOC121395679
rsph6a
atp6v0a4
baiap2
iqub
rnf222
LOC121400059
spryd3
tekt3
LOC108701297
atp6ap1
stk33
nadk
ldhb
LOC108717228
hexdl
cat1
nectin4
cmahp
LOC121402969
b4galnt3
LOC108708418
tuba1cl
LOC108696919
odad3
csdc2
LOC108701805
LOC108714563
LOC108698814
efhc1
LOC108704211
dnali1
cyp46a1
ak7
fam3d
LOC108713892
cldn4
kif9
XB5952314
LOC108712533
LOC108714028
LOC108711010
tspan1
LOC108714011
pck2
LOC108719001
krt70
rsph1
LOC108700910
LOC108706690
LOC108714031
tjp3
mroh1
gne
faah
LOC121393083
dnah2
LOC108717021
zfyve28
LOC108715209
LOC108716826
LOC108696896
MGC84752
LOC108714366
LOC121397893
ppp1r32
arhgap9
XB5857145
atp6v1al
LOC108718716
iqca1
fam83h
proser2
bpi
zmynd10
ttc39a
LOC108698815
XB5863530
spata18b
atp8a1
LOC108696409
LOC108698061
LOC398451
capn9
crybg1
tmem45b
cfap52
ttc22
galnt3
osbpl2
il17re
golga3
pfn4
vwa5a
LOC108708385
pacrg
cfap44
kcnj15
rsph3
gas2l2
steap1
sytl4
pparg
spef2
sstr5
dnaaf8
rab25
ttc21a
efhc2
LOC108716195
LOC108714608
camk1
LOC121393788
ankdd1b
cfap161
atp13a-like
mgat4d
cfap206
foxi1
b4galt1l
galk2
rgs14
pde9a
ccdc146
mycbpap
atp6v1b1
ccdc78
fbp1
LOC108706894
fuca1
sp7
efcab2
foxj1
lonrf1
suclg2
LOC108718573
glb1l2
patj
LOC108696760
ipmk
ezr
map7
fut3
naalad2
LOC108705424
ttll13p
mdh1b
LOC108701237
fam83c
LOC108700210
dnai7
LOC108709373
LOC108697796
rbbp8nl
map3k19
LOC121393133
erich3
cyp2d6
LOC108703229
LOC108704500
upk1b
lypd2
ankmy1
LOC108711324
fam166b
clic3
gjb2
LOC121393091
LOC108709441
ap1g2
atp6v1c2
LOC108696913
LOC108715896
LOC108714695
ganc
cyp3a4
LOC108697268
LOC108696757
slc25a22l
fam3b
LOC108717174
ccdc81
LOC108696337
nkx2-3
LOC108708387
klf15
LOC121398924
LOC108699929
strip2
LOC108717023
nme5
ada2
crybg2
vwa3a
naaladl2
eps8l2
XB5815362
rsph10b
LOC108701546
dzank1
LOC108710098
tmc5
XB5717875
cfap70
serinc2
gas8
LOC108698002
LOC108708284
mal2
dlx4
LOC108712211
dnai2
LOC108697895
arhgef38
agbl2
slc30a10
pank1
drc3
nod1
LOC108712708
xrra1
tirap
LOC108711489
LOC108717037
ttc24
LOC108698714
atp1b2
klf3
dcdc2
LOC108715172
LOC121394509
XB1001290
LOC108716955
slc26a2
LOC108698541
scnn1a
efhb
dlec1
naga
ankar
acss2
swap70
LOC108705702
LOC121393066
slc8b1
tnk2l
azin2
vtcn1
fam81b
LOC108696217
gpr37
LOC108720028
LOC108697171
ropn1l
ccdc39
LOC108696475
LOC108696278
glipr2
LOC108696038
dzip1l
LOC108697585
nod2l
LOC108716775
gramd1c
LOC108713720
LOC108711068
LOC108701125
LOC121393930
mmp11
dnai1
cfap92
LOC108716574
tcaf1
LOC108715912
sowaha
gab3
pcdh20
trerf1
trpv4l
ccdc181
LOC108716659
LOC121400068
lrfn4
LOC108710753
LOC108697674
cfap97d1
krt222
clba1
epn3
fbxw10
LOC108707797
tekt4
heatr4
LOC108715204
nfat5
cfap157
LOC108711381
LOC108718718
mpzl1
elovl3
spata17
LOC108700395
LOC108695514
LOC108716581
LOC108708048
dynlt5
LOC108708530
LOC108718065
ttll5
LOC108708362
trim16
acp3
trpv6
MGC131348
MGC147226
LOC108709018
ccdc68
LOC108701262
LOC108696892
ppp1r36
cracr2a
ttc12
slc66a1
LOC108706543
LOC108701177
spa17
wdr93
LOC108707607
LOC108695691
MGC68910
LOC108707360
tm4sf1
LOC108711793
LOC108714032
gas2l1
LOC108698746
cibar2b
gcm1
golga4
LOC108711338
LOC108718067
LOC108715754
nwd1
vsig8
LOC121394508
macc1
LOC108701857
XB5932119
LOC108716451
LOC108703258
eppk1
LOC121403046
atp6v1g3
c9orf116
LOC108699458
fam228b
chst9l
LOC108706888
LOC108702458
ttll10
LOC108719216
LOC108702226
slc7a4
LOC108705319
ptgr1
trpm4
XB22164552
LOC108709278
LOC108710961
ccdc107
ppp4r4
ptprh
LOC108713489
LOC108718789
nipal1
slc41a3
rgs2
efcab1
rsph9
XB5922676
leng9
lrguk
bbof1
avpr2
LOC108703921
LOC108707818
c4orf47
LOC108713230
iqcd
LOC108717099
mgst2
LOC108696348
csgalnact1
LOC108717279
degs3
LOC108716806
LOC121393928
phtf2
LOC108696419
LOC121393154
fam83e
c7orf57
LOC108706811
trim26
upk3b
gprc6a
LOC108717038
LOC108695694
clhc1
vhl
c22orf15
ypel2
lrrc23
prss8
morn3
LOC108705772
LOC108699583
LOC108696922
LOC108713059
bicdl2
c2orf73
LOC108720114
slc16a12
c1orf158
cmtm8
LOC108717882
slc35g1
nek10
lrrc18
katnal1
LOC121397099
b3gnt3
zbbx
LOC108716586
LOC108718883
sptssb
ptger4
c1orf194
XB5993457
itln1
LOC108699390
slitrk6
gpr65
spag6
scnn1g
XB5872520
LOC108709394
barx2
c20orf85
LOC108704730
LOC108715377
cfap45
rgs22
catip
odad4
stoml3
LOC108707875
gcc2
LOC121393929
LOC108713117
LOC108702051
LOC121393785
golgb1
gjb7
srpk2l
LOC108702042
amdhd1
rnf223
LOC108710713
marchf10
dync2i1
ribc1
capn5
fam162b
wfdc2
cdhr4
syap1
paqr5
gna15
ubxn11
gprc5cl1
gfus
LOC121400779
LOC108705105
smim22
rsph14
LOC108716418
nccrp1
mns1
slc37a1
LOC108697894
kcnk1
igfbp2
ankk1
fam166c
plekhb2
LOC108699606
XB5949052
LOC108695802
LOC121396556
LOC108702929
kcnq1
chmp4c
lrrc56
LOC108702533
spaca9
slc4a9
foxd4l1
LOC108711436
ltbr
LOC108718617
tm4sf18
slc19a3
LOC108696108
xepsin
LOC108717285
nqo1
cfap100
ankrd42
LOC121398155
npl
nfatc2
p2ry6
cnbd2
LOC108718104
LOC108718723
LOC108695959
dcdc2b
abcc13
LOC108715628
atp13a2
LOC108703282
LOC108713500
LOC108717901
slc26a4l
nek11
LOC398308
ptpn18
LOC108704925
LOC108706903
tex9
ikbke
LOC121402116
LOC108704854
hal
cfap53
pifo
mok
pnpla1
ankef1
uap1l1
znf474
LOC108695493
lpar3
lrrc73
trim32l
lrriq4
LOC108714243
LOC108697535
LOC121398949
LOC108697799
sox7
ccdc175
LOC108702781
LOC108701447
tmem212
enkur
capsl
armc3
LOC108713433
LOC108716766
LOC121400585
LOC108712544
stk38l
lrrc34
arhgap40
lrriq1
LOC121394460
ccdc113
LOC108696925
LOC108714247
LOC108698113
sgpp2
LOC108700468
upk1a
LOC108714029
rad50
XB5957062
chac1
irx4
prrg2
agbl3
LOC121393927
LOC108705457
LOC108700404
elovl7
LOC108696914
LOC108709476
LOC121394669
LOC108707893
lnx1
LOC108699382
LOC108718599
LOC108704370
LOC108698046
LOC121402028
LOC121401488
c2orf50
sh3rf2
LOC108703477
LOC108713066
LOC108701709
tmem184a
LOC108699649
XB5965586
rapgef3
dnaaf6
LOC108718852
LOC108696752
LOC108708811
LOC108706532
cibar2
muc1
LOC108706563
rhcg
LOC108704600
LOC108701422
stkld1
skap2
map3k14
LOC108704662
LOC108719490
LOC108698066
LOC108717912
endoul
XB5810926
LOC108698169
pip5kl1
ankrd35
LOC108700396
lrriq3
LOC108698173
LOC108702348
MGC82715
tcte1
LOC121396448
LOC108705316
ripk3
LOC108719075
fam227b
fam83f
lrtomt
slc27a2
LOC121397015
cd38
spata6l
tex26
LOC108697320
LOC108698123
LOC108703939
LOC108696434
LOC108697341
slc11a2
lrrd1
LOC100217319
LOC108714379
LOC121401589
ttc23l
LOC108719953
LOC108719814
LOC108717868
spata4
pik3ap1
LOC108711607
nipal2
styk1
LOC108715894
LOC108714693
fam227a
LOC108712716
gramd2b
arhgap25
fos
LOC121394113
klhl26
ift81
LOC108705352
LOC108714444
cep89
LOC108719310
LOC108708695
LOC121395123
LOC108716249
LOC108709811
slc25a37
ccdc65
lrrc74b
noxred1
gjb3l
gpr156
LOC121398131
sgms2
atf3
cfap126
flacc1
LOC108696924
LOC108697715
LOC108705079
LOC108712521
LOC108708826
ccdc148
lgals4
rnf14
LOC121396626
ccdc173
bcl2l12
lexm
LOC121397179
LOC108711002
LOC108712963
XB5809687
cdh26
efcab11
armc2
cep41
smpd5l
LOC121393331
LOC108699863
LOC108719197
fam183b
pir
LOC108714213
muc22
LOC121397341
LOC108714819
drc1
ccdc30
LOC108697813
myo15a
LOC108695828
rel
LOC108717059
LOC108697705
tp53i3
LOC121395620
selenow2
LOC108700398
casp10
slc35a3
inpp5a
LOC108703288
LOC108717336
creb3l4
LOC108704517
capn12
egr1
LOC397829
LOC108718264
LOC108702633
mt4
gadd45a
LOC108717852
LOC108714641
LOC108705321
LOC108714294
LOC108712848
LOC121397271
LOC108697782
LOC108702937
LOC108719771
LOC108711023
ppil6
morn1
LOC121400781
tmem130
LOC108708307
ccdc105
klhl9
adad2
smpx
dnaaf11
tex36
nek5
il17ra
mapk15
LOC108696802
LOC108719586
LOC108699888
slc2a12
LOC108696555
kcnrg
rasgef1a
LOC108710879
LOC121400780
MGC53199
XB5969033
LOC108711704
optn
nxpe4
ube2u
LOC108717226
LOC121396496
LOC108717017
LOC108700857
LOC108718856
LOC108696920
erich6
LOC108698688
LOC108700739
LOC108713766
zc3h12a
LOC121401523
smpdl3a
LOC108719453
ribc2
LOC108715346
dnal1
LOC121399391
gatd3alc
LOC108704815
LOC108699896
c11orf1
LOC108719860
bsnd
LOC108698731
LOC108712559
LOC108714138
cds1
LOC121397178
nxpe3l
serpinb4
dydc1
katnal2
LOC108702853
il10rb
LOC108714094
LOC108696753
nupr1
lep
LOC108706415
dnajb13
fam167a
hes2
ras-dva1
trpm8b
XB980013
mlkl
emx1l
LOC108704510
LOC108714628
tepp
c6orf118
LOC108719454
c10orf67
LOC108709187
LOC108718465
adprm
LOC108708312
styxl1
fsip1
LOC108697608
tnfrsf6b
LOC108701824
mmp9
LOC108696916
LOC108696474
cfap73
arl11
LOC108719121
LOC108705442
zmynd12
lrp2bp
esyt3
LOC108715302
LOC108696004
ttc29
XB5899881
tgm5
traf3ip1
LOC121398786
LOC121401592
LOC108698357
LOC108698443
eno4
LOC108695911
tpte2
caps2
LOC108701274
XB5740125
LOC108708029
LOC108709603
ggt1
LOC121395702
LOC108697144
phyhdla
dtx3-like
LOC121393442
LOC108696005
tmprss13
ankrd22
LOC108697749
angpt4
mmp1
adh1-a
fam161b
syt15
tnf
LOC108717135
LOC108699374
tmc7
LOC108719236
XB5832479
LOC121393450
ak8
LOC121401594
LOC108699295
LOC108700968
LOC108701889
LOC108713819
zc2hc1c
LOC108697319
LOC108707379
LOC108708464
dynlrb2
LOC108713896
LOC121402177
LOC108698160
LOC108714144
ccdc169
LOC121393772
LOC121393183
kcna3
ccdc24
LOC496105
LOC108718930
LOC121394200
XB5949738
odf3l1
armh1
cldn34
neurl3
ubp1
LOC108718598
LOC121395456
bok
tex43
LOC108718796
ankrd53
ifitm1
edn2
LOC108702043
LOC108716031
txnrd1
LOC108717039
areg
c22orf23
LOC108711738
kcne1
lmbrd2
LOC108696825
LOC108715248
LOC121396877
htr7
LOC108710777
LOC108703887
col6a6
wnt10a
LOC121396098
LOC108699860
LOC121397339
LOC108713859
XB22169588
c9orf135
LOC121393172
LOC108704680
LOC108695825
LOC108706787
LOC121395342
LOC108696899
LOC108709410
LOC108711757
LOC108705317
tfe3
cyp2f1
slco2a1
cabcoco1
LOC108705516
LOC121396944
LOC108700795
LOC121396106
LOC121396107
LOC108698461
rita1
wnt6
LOC108717286
c4orf45
LOC100049756
LOC108698101
LOC108701745
cfap299
LOC108697527
wdr27
LOC108703040
LOC108711268
LOC108717924
ptafr
LOC121395641
c2orf80
LOC108697646
LOC121401353
LOC108716608
LOC108698844
LOC108696483
LOC108701365
LOC121402888
wnt16
b4galt1
siglec1
ppp1r42
hsp70
LOC108717229
LOC121400565
acod1lb
LOC108718425
LOC108703960
LOC108719319
pih1d2
LOC121396915
LOC108700829
XB5811292
LOC108698490
LOC108708526
LOC108717218
LOC108719623
epgn
LOC121393283
LOC108712236
LOC108700434
LOC108696935
spef1
LOC108695473
LOC108703971
LOC108701060
LOC121401631
ccdc189
LOC108711751
LOC108704879
LOC108713173
adam21
LOC108709545
LOC121396116
LOC108696147
LOC121398757
ankrd45
LOC121401550
LOC108698040
LOC121396891
LOC108715916
LOC108710161
gcm2
LOC398470
LOC121397112
LOC108699681
LOC121402240
LOC121393898
LOC108718503
spats1
LOC108711606
kcnh3
LOC108708799
bhlha9
LOC108714735
LOC121401569
LOC108697611
LOC108708727
LOC108712806
LOC108696737
LOC108702077
prxl2c
morn2
LOC108717987
LOC121399484
LOC108698116
LOC108701898
LOC108710168
satpa
LOC108709516
LOC108711781
psme1
LOC121400939
LOC108699372
LOC121399019
LOC108719290
ch25h
fbxo36
LOC121397882
LOC121398805
ccdc89
ecm2
LOC121393521
XB22063314
LOC121401087
LOC121395027
LOC121400011
pou2f3
LOC121400801
LOC121396100
LOC121397717
LOC108698698
LOC121395506
LOC108697739
LOC121396443
arl11l
nanos3
ldlrad1
LOC121396268
LOC121393173
LOC121399982
LOC108706691
meig1
LOC108707788
LOC108696643
LOC121401337
LOC108704661
sik1
XB5812047
LOC108714868
akap14
LOC108711519
LOC121393131
tspan15
fosb
LOC108719567
LOC121396102
LOC108696003
LOC108704107
LOC121393239
scn3b
tnfrsf12a
LOC108711383
tmem232
LOC108716207
socs3
LOC108713377
tnfsf10
LOC108714215
LOC108696845
wdr88
LOC108698115
bcl3
LOC108695903
tmem229bl
LOC108699750
LOC108719659
LOC108713452
LOC108705501
LOC108719463
LOC121394100
LOC121395241
LOC108710965
satpb
LOC121399354
LOC108704455
LOC108711826
LOC121393787
LOC121401557
LOC108699767
LOC108704682
LOC108704181
LOC121397544
LOC121396114
LOC121402298
LOC121393392
LOC108706886
LOC121396881
LOC108706969
LOC121394997
LOC121397242
LOC121393387
LOC121396931
LOC108712705
LOC108708627
LOC108699218
LOC108719481
LOC121396677
gjb5
vepp1
astl2d
LOC121395806
ccdc13
gatd3alb
bdh1b
LOC108705622
LOC121393716
LOC108717281
LOC108718614
LOC121393314
LOC108699376
tecta
rec8
mpz
LOC108711604
LOC108715384
LOC121396870
LOC121396012
msantd1
LOC108716160
LOC121393319
gpr174
LOC121402937
LOC121393194
LOC108695356
LOC108718212
cxcl8
paqr8
LOC121399309
LOC121399257
LOC108705693
LOC108711740
LOC121398769
cd4
LOC108711692
LOC121398370
LOC108700619
LOC121396442
LOC108703830
fn3k
inha
LOC121398290
LOC108706008
sycp2l
LOC121393430
ddit3
LOC121403023
LOC108714350
XB22061511
LOC108698349
LOC108715067
LOC108699108
LOC121396006
LOC121402278
tmem125
LOC121396022
LOC108714127
LOC121394742
LOC121401235
LOC121395175
LOC121399268
LOC108697327
LOC495410
LOC121399300
tnfaip3
LOC121399734
lif
tdrd5
LOC121399390
slc25a48
LOC121395683
LOC121402095
LOC121395228
LOC121400711
LOC121393260
LOC108712725
LOC121397162
LOC121400804
LOC108719312
LOC108708295
mmp8
XB5799088
LOC108701722
LOC121393594
LOC108701076
LOC108698346
LOC108718215
hsd17b11
LOC121403144
LOC108697801
LOC121395772
gng10
LOC108705866
LOC108714572
LOC121396023
LOC108709297
LOC121397096
LOC121395374
LOC108718891
lrrc69
mesp2
LOC108711631
LOC108707731
tgm3l
slc7a11
pou5f3
LOC108709001
LOC108708142
il17c
stk31
phyhdlc
LOC108701737
phyhdlb
LOC121396558
LOC121398958
LOC108716611
LOC108708598
LOC121401501
LOC108711579
LOC108706213
or5f1l1
LOC108716303
LOC121395344
LOC108707745
LOC108707567
LOC108700100
LOC108706515
LOC121395680
LOC121393168
LOC108705688
LOC121393218
LOC121401527
LOC121398374
LOC108713623
LOC108699642
LOC108709936
LOC108695931
LOC121396941
LOC121396948
LOC121401593
LOC121399940
LOC121398999
tankl
LOC108715714
erap1
LOC121395632
LOC121393171
stag3
LOC108696874
LOC108696694
LOC108704058
LOC108719455
LOC108702203
tnfrsf9
trappc3l
LOC108697476
LOC121402294
LOC108705237
LOC108708653
LOC121395693
LOC108696198
LOC108695593
LOC121394252
LOC121397117
LOC108708798
LOC121393334
LOC121398964
LOC108716591
LOC121395807
LOC108704794
LOC108715517
LOC121396417
LOC121396983
LOC121393141
LOC108702545
LOC108705084
LOC121403159
LOC108719296
LOC121399654
LOC108710780
cdkn2b
LOC121397183
XB5880541
LOC121401411
LOC121394065
fosl1
LOC121403691
LOC108703918
LOC121399944
LOC121395706
LOC108704674
LOC108719941
LOC121397135
LOC108699917
LOC108703849
LOC121393388
LOC108705252
pcsk4
LOC108705357
LOC108719952
LOC121393060
LOC121401202
LOC121400948
LOC108700870
arsd
LOC121399310
LOC121396989
LOC121393566
LOC121398115
LOC121402060
LOC121398237
LOC108706840
LOC108714403
LOC108699115
LOC108699515
LOC121395762
LOC121395608
LOC121399713
LOC121395380
pex11g
LOC108697189
LOC108704287
LOC121393655
LOC121397361
LOC121394575
LOC108719995
LOC108711741
LOC121398850
LOC121397224
LOC108705658
LOC121393455
LOC121396446
LOC121399507
LOC121395208
LOC108704883
XB22164556
c11orf53
LOC121395540
LOC108714343
dhx35
LOC108698345
LOC121403108
mespa
LOC108705283
LOC121395392
LOC121394998
LOC108707279
LOC121393276
LOC121401445
LOC108712220
LOC121397613
LOC108719092
LOC121395998
LOC121397282
LOC121396616
lemd1
LOC121399073
LOC121397972
LOC108719098
LOC121397869
LOC108708006
LOC108696410
LOC121400450
LOC108696984
LOC121399791
LOC121402880
tank
LOC121395350
LOC121402954
tnip2
LOC121396947
LOC121399114
LOC121398940
LOC108702352
insl5
LOC108718452
LOC108714522
LOC121396113
LOC121397268
il1b
LOC108716456
LOC121396222
LOC121400969
LOC108695837
ier3
LOC108711163
LOC121393261
sp6
LOC121393149
LOC108719436
LOC121397739
LOC121397888
LOC121396252
LOC121396253
LOC108706926
LOC121400751
noxo1
uts2b
LOC108705547
mespb
LOC108705931
LOC108707648
LOC121397010
LOC108705522
psca
LOC108705700
LOC121398903
nmur2
LOC121395440
LOC108711576
b3galt5l
elf5l
wee2
LOC121393182
LOC121400671
LOC108715058
LOC108696026
fut2
galnt6
LOC121397315
LOC108695867
LOC108717157
LOC108698192
LOC121398287
LOC108697896
LOC108695758
LOC108696943
LOC108698755
LOC121399566
LOC121393245
LOC108716266
LOC121399720
LOC121401222
LOC121395156
LOC121397229
LOC121393240
LOC121398759
LOC121397712
LOC121394106
LOC108707913
LOC121396929
LOC121393093
LOC121396449
LOC121393881
LOC121398890
LOC108704458
nrg4
LOC121400716
LOC108701746
LOC121398072
LOC121400046
LOC121396961
LOC121396450
tnip3
LOC108703281
LOC108705576
LOC108707361
LOC108696479
LOC108701978
LOC121396099
LOC108704585
LOC121399326
LOC108711608
LOC108708076
LOC121396934
LOC108698286
LOC121393040
LOC108718064
LOC121401435
LOC108698806
LOC121401597
LOC121403126
LOC108697627
LOC108718720
nos2
LOC121395478
LOC121395190
LOC121400555
otop2
trim7
hspa1a
LOC121398373
mhc2a
LOC108708915
LOC121396951
LOC121395619
LOC108698200
LOC121399276
LOC121400674
LOC121393656
LOC121399256
LOC121396993
LOC121399325
LOC121397184
prom2
LOC121401717
LOC121398884
LOC121403031
LOC121400536
LOC121393610
LOC121393925
LOC121397149
LOC108698790
