# Supplementary material for: Basal Xenobot transcriptomics reveals changes and novel control modality in cells freed from organismal influence
Source: Commun Biol. 2025 Apr 22;8:646. doi: 10.1038/s42003-025-08086-9 (PMC12015265; doi:10.1038/s42003-025-08086-9)
Supplement: Supplementary file 5 — Supplementary Data 3 [file 42003_2025_8086_MOESM5_ESM.xlsx]

## Sheet: Sheet1
a4gnt
abca12
abcb5
abcc13
abcd1
abo
acod1lb
acox1
acp3
acss2
ada2
adad2
adam21
adgb
adgrf1
adh1-a
adh7
adprm
agbl2
agbl3
agtpbp1
aifm3
ak7
ak8
ak9
akap14
akna
akr1c2
aldh1a1
alox12b
amdhd1
amy2a
angpt4
ankar
ankdd1b
ankef1
ankk1
ankmy1
ankrd22
ankrd35
ankrd42
ankrd45
ankrd53
ankrd60
ankrd65
ankrd66
ano1
anxa9
aox1
ap1g2
areg
arhgap25
arhgap40
arhgap9
arhgef37
arhgef38
arhgef4
arhgef5
arl11
arl11l
armc2
armc3
armh1
armh4
arsd
asah1
astl2d
atf3
atg16l2
atp10b
atp13a-like
atp13a2
atp1b2
atp2a3
atp6ap1
atp6v0a4
atp6v1al
atp6v1b1
atp6v1c2
atp6v1f
atp6v1g3
atp8a1
atp8b3
avpr2
axdnd1
azin2
b3galt5l
b3gnt3
b3gnt7
b4galnt3
b4galt1
b4galt1l
baiap2
barx2
bbof1
bcl2l12
bcl3
bdh1b
bhlha9
bicdl2
bmp2k
bok
bpi
bsnd
c10orf53
c10orf67
c11orf1
c11orf16
c11orf53
c11orf63
c11orf88
c12orf55
c16orf96
c17orf105
c17orf98
c1orf158
c1orf194
c20orf85
c22orf15
c22orf23
c2orf50
c2orf61
c2orf73
c2orf80
c2orf81
c3orf20
c3orf30
c3orf67
c3orf84
c4orf45
c4orf47
c6orf118
c6orf132
c7orf31
c7orf57
c7orf62
c9orf116
c9orf135
ca2
cabcoco1
camk1
capn10l
capn12
capn5
capn9
caps2
capsl
casp10
casp8
cat1
cat2
catip
cblb
cblc
cbln4
ccdc105
ccdc107
ccdc108
ccdc113
ccdc129
ccdc13
ccdc135
ccdc146
ccdc148
ccdc153
ccdc157
ccdc162p
ccdc166
ccdc169
ccdc17
ccdc170
ccdc173
ccdc175
ccdc178
ccdc180
ccdc181
ccdc189
ccdc24
ccdc27
ccdc30
ccdc33
ccdc39
ccdc40
ccdc63
ccdc65
ccdc68
ccdc78
ccdc81
ccdc83
ccdc87
ccdc89
ccdc96
ccl19
ccl21
ccno
cd38
cd4
cdh26
cdhr4
cdkl4
cdkn2b
cds1
cep41
cep89
cfap100
cfap126
cfap157
cfap161
cfap206
cfap221
cfap251
cfap299
cfap43
cfap44
cfap45
cfap46
cfap52
cfap53
cfap57
cfap58
cfap61
cfap69
cfap70
cfap73
cfap74
cfap92
cfap97d1
cfap99
ch25h
chac1
chdc2
chmp4c
chmp7
chst9l
cib3
cibar2
cibar2b
clba1
cldn23
cldn34
cldn4
clec2b
clhc1
clic3
cmahp
cmtm8
cnbd2
col6a6
cox15
cracr2a
creb3l4
crocc2
crybg1
crybg2
crybg3
csdc2
csgalnact1
cst3
csta
cunh9orf84
cxcl8
cxorf58
cyp27a1
cyp2d6
cyp2f1
cyp3a4
cyp46a1
cyp4b1
cyp4f22
dcdc2
dcdc2b
dcst1
ddit3
degs3
dennd3
dhrs7
dhx35
dlec1
dlx3
dlx4
dnaaf1
dnaaf11
dnaaf6
dnaaf8
dnah1
dnah10
dnah12
dnah14
dnah2
dnah3
dnah5
dnah6
dnah7
dnah9
dnai1
dnai2
dnai3
dnai4
dnai7
dnajb13
dnal1
dnali1
dnase1l3
dnhd1
dopey1
drc1
drc3
drcc1
dsc3
dsg1
dsg2
dthd1
dtx3-like
dydc1
dynap
dync2h1
dync2i1
dynlrb2
dynlt5
dzank1
dzip1l
ecm2
edn2
efcab1
efcab11
efcab12
efcab2
efcab5
efcab6
efhb
efhc1
efhc2
egr1
ehf
elf3
elf5
elf5l
elovl3
elovl7
emx1l
endoul
enkur
eno4
epas1
epgn
epn3
eppk1
eps8l1
eps8l2
erap1
erich2
erich3
erich6
erich6b
esyt2
esyt3
evpl
ezr
faah
fam115c
fam161b
fam162b
fam166b
fam166c
fam167a
fam183b
fam227a
fam227b
fam228b
fam3b
fam3d
fam81b
fam83c
fam83e
fam83f
fam83h
fas
fbp1
fbxo36
fbxw10
fcgbp
fcgr1a
fcn2
fer1l4
fhip1a
flacc1
fn1
fn3k
fos
fosb
fosl1
foxd4l1
foxi1
foxj1
frk
frmpd2
frrs1
fsip1
fuca1
fut2
fut3
fxyd3
g6pc1
gab3
gadd45a
gale2
galk2
galnt3
galnt6
ganc
gas2l1
gas2l2
gas8
gatd3alb
gatd3alc
gcc2
gcm1
gcm2
gfus
ggt1
ggt6
gjb2
gjb3l
gjb5
gjb7
glb1l2
glipr2
glo1
gmds
gna15
gnb3
gne
gng10
golga2
golga3
golga4
golgb1
gp2
gpr116
gpr156
gpr174
gpr37
gpr37l1
gpr65
gprc5cl1
gprc6a
gramd1c
gramd2b
greb1l
grhl1
grhl3
grp5l
gsg1
gtf2ird2b
hal
heatr4
hes2
hexdl
hist1h1e
hsd17b11
hsf3
hsh2d
hsp70
hspa1a
htr3a
htr7
hydin
ier3
ifitm1
ifnar2
ifngr2
ifnlr1
ift81
igf3
igfbp2
ikbke
ikzf2
il10rb
il17c
il17ra
il17re
il17rel
il1b
il22ra1
inha
inpp5a
inpp5e
insl5
ipmk
iqca1
iqcd
iqcg
iqck
iqub
irf3
irx4
itk
itln1
itpr3
itprid2
katnal1
katnal2
kcna3
kcne1
kcnh3
kcnj15
kcnk1
kcnq1
kcnrg
kdm7a
kiaa1161
kif13a
kif16b
kif27
kif9
klf15
klf3
klhl26
klhl9
krt222
krt70
ktn1
l1td1
lca5
ldhb
ldlrad1
lekr1
lemd1
leng9
lep
lexm
lgals4
lhb
lif
lkaaear1
lmbrd2
lmntd1
lnx1
lonrf1
loxhd1
lpar3
lrfn4
lrguk
lrp2bp
lrrc18
lrrc23
lrrc27
lrrc31
lrrc34
lrrc36
lrrc46
lrrc56
lrrc63
lrrc69
lrrc71
lrrc72
lrrc73
lrrc74b
lrrc9
lrrd1
lrriq1
lrriq3
lrriq4
lrtomt
ltbr
ly86
lypd2
maats1
macc1
mal2
map3k14
map3k19
map7
mapk12
mapk13
mapk15
marchf10
mdh1b
meig1
mesp2
mespa
mespb
mgat4d
mgc131348
mgc147226
mgc52622
mgc53199
mgc68910
mgc81152
mgc82715
mgc84752
mgst2
mhc2a
mindy4b
mlkl
mmp1
mmp11
mmp8
mmp9
mms19
mns1
mocos
mok
morn1
morn2
morn3
mpz
mpzl1
mr1
mroh1
msantd1
msln
msn
mt4
muc1
muc17
muc22
muc4
muc5b
mycbpap
myh6
myh7
myo15a
myo5c
naalad2
naaladl2
nadk
naga
nanos3
nat16
nccrp1
nectin4
nek10
nek11
nek5
neurl3
nfat5
nfatc2
nfkbiz
nipal1
nipal2
nkx2-3
nme5
nme9
nmur2
nod1
nod2l
nos2
nox1
noxo1
noxred1
npl
nqo1
nrg4
nup160
nupr1
nwd1
nxpe2
nxpe3l
nxpe4
nxpe5
odad2
odad3
odad4
odf3
odf3l1
optn
or5f1l1
osbpl2
otog
otop2
oxct1
p2ry6
pacrg
padi1
pank1
paqr5
paqr8
parp14
parp4
patj
pc
pcdh20
pck1
pck2
pcsk4
pde9
pde9a
pex11g
pfn4
phf19
phtf2
phyhdla
phyhdlb
phyhdlc
pifo
pih1d2
pik3ap1
pip5kl1
pir
pkc1
pkd1l2
pkdcc
pkdrej
pkhd1l1
pkn1
plac8
plec
plekhb2
plscr3
pnpla1
polr2l
pou2f3
pou5f3
pp2d1
pparg
ppil6
ppp1r15b
ppp1r32
ppp1r36
ppp1r42
ppp4r4
prkcd
prom2
proser2
prr29
prrg2
prss21
prss27
prss8
prxl2c
psca
psme1
ptafr
ptger4
ptgr1
ptk6
ptpn18
ptprb
ptprh
ptprj
rab11fip1
rab25
rab7b
rad50
rapgef3
ras-dva1
rasgef1a
rbbp8nl
rec8
rel
reps2
rgl1
rgs14
rgs2
rgs22
rhcg
rhobtb1
rhobtb2
ribc1
ribc2
riiad1
ripk3
rita1
rnf14
rnf222
rnf223
rnf225
ropn1l
rsph1
rsph10b
rsph14
rsph3
rsph6a
rsph9
samd15
samhd1
satpa
satpb
saxo2
scn3b
scn5a
scnn1a
scnn1g
sdcbp
sdsl
sel1l3
selenow2
serinc2
serpinb4
sesn1
sgms2
sgpp2
sh3glb2
sh3kbp1
sh3rf2
siae
siglec1
sik1
skap2
slc10a2
slc11a2
slc14a2
slc16a12
slc18a1
slc19a3
slc25a22l
slc25a37
slc25a39
slc25a48
slc26a2
slc26a4l
slc27a2
slc2a12
slc30a10
slc35a3
slc35g1
slc37a1
slc41a3
slc45a3
slc47a2
slc4a9
slc66a1
slc7a11
slc7a4
slc8b1
slco2a1
slitrk6
slpi
smim22
smkr1
smpd5l
smpdl3a
smpx
soat2
socs3
sowaha
sox7
sp6
sp7
spa17
spaca9
spag16
spag17
spag6
spata17
spata18a
spata18b
spata4
spata6l
spata7
spats1
spdyc
spef1
spef2
spint2
spns1
spryd3
sptssb
srms
srpk2l
sstr5
ssuh2
stab1
stag3
stap2
stard9
stat3
steap1
stk31
stk33
stk38l
stkld1
stmnd1
stoml3
stpg1
stpg2
strc
strip2
stx3
styk1
styxl1
suclg2
sult6b1
swap70
syap1
sycp2
sycp2l
syne1
syne2
syt15
syt8
sytl4
sytl5
tank
tankl
tbata
tbc1d24
tcaf1
tcp10
tcte1
tdrd5
tecta
tekt1
tekt2
tekt3
tekt4
tepp
tex26
tex33
tex36
tex43
tex49
tex52
tex9
tfap2c
tfe3
tgm3
tgm3l
tgm5
tirap
tjp3
tlr1
tm4sf1
tm4sf18
tmc2
tmc5
tmc7
tmem125
tmem130
tmem184a
tmem212
tmem213
tmem229bl
tmem232
tmem38b
tmem45b
tmem63c
tmprss11d
tmprss13
tmprss2
tmprss4
tnf
tnfaip2
tnfaip3
tnfrsf12a
tnfrsf6b
tnfrsf9
tnfsf10
tnip2
tnip3
tnk2l
togaram2
tp53i3
tp73
tpa-1
tpmt
tprg1l
tpte2
tpx2
traf1
traf3ip1
traf3ip2
trappc3l
trerf1
trim16
trim26
trim32l
trim69
trim7
trpm2
trpm4
trpm5
trpm7
trpm8b
trpv4l
trpv5
trpv6
tsen54
tspan1
tspan15
tspan16
tsta3
ttc12
ttc21a
ttc22
ttc23l
ttc24
ttc29
ttc39a
ttc6
ttll10
ttll13p
ttll5
ttll8
ttll9
tuba1a
tuba1cl
twf1
txnrd1
uap1l1
ube2u
ubp1
ubxn11
upk1a
upk1b
upk3b
usp42
usp43
uts2b
vepp1
vhl
vps13c
vsig10l
vsig8
vtcn1
vwa3a
vwa3b
vwa5a
wdr27
wdr49
wdr72
wdr88
wdr93
wee2
wfdc2
wnk3
wnt10a
wnt16
wnt6
xb1001290
xb13580952
xb22061511
xb22063314
xb22064002
xb22164552
xb22164556
xb22169588
xb5717875
xb5740125
xb5799088
xb5809687
xb5810926
xb5811292
xb5812047
xb5815362
xb5832479
xb5857145
xb5863530
xb5872520
xb5880541
xb5897453
xb5899881
xb5922676
xb5932119
xb5949052
xb5949738
xb5952314
xb5953580
xb5957062
xb5965586
xb5969033
xb5993342
xb5993457
xb980013
xepsin
xrra1
ypel2
zbbx
zc2hc1c
zc3h12a
zcchc3
zfyve28
zmynd10
zmynd12
znf474
znf750
zp4
