# Supplementary material for: Basal Xenobot transcriptomics reveals changes and novel control modality in cells freed from organismal influence
Source: Commun Biol. 2025 Apr 22;8:646. doi: 10.1038/s42003-025-08086-9 (PMC12015265; doi:10.1038/s42003-025-08086-9)
Supplement: Supplementary file 6 — Supplementary Data 4 [file 42003_2025_8086_MOESM6_ESM.xlsx]

## Sheet: Sheet1
A4GNT
ABCA12
ABCB5
ABO
ACOX1
ACP3
ADA2
ADAD2
ADH7
ADPRM
ALOX12B
AMDHD1
AMY2A
ANKK1
ANKRD35
ANKRD53
ANKRD65
ANKRD66
ANO1
AOX1
AP1G2
AREG
ARHGAP25
ARHGAP9
ARHGEF38
ARHGEF4
ARMC2
ARMH1
ARMH4
ARSD
ASAH1
ATF3
ATG16L2
ATP13A2
ATP6V1F
ATP6V1G3
ATP8A1
ATP8B3
AVPR2
B3GALT5
B4GALT1
BARX2
BBOF1
BCL2L12
BCL3
BDH1
BICDL2
BMP2K
BOK
BPI
BSND
C10orf67
C20orf85
C22orf15
C22orf23
C4orf45
C6orf118
CAPS2
CAPSL
CASP10
CBLB
CBLC
CBLN4
CCDC107
CCDC108
CCDC13
CCDC135
CCDC148
CCDC178
CCDC180
CCDC24
CCDC78
CCDC89
CCL19
CCNO
CD4
CDH26
CDHR4
CDKL4
CDKN2B
CDS1
CFAP144
CFAP206
CFAP221
CFAP251
CFAP299
CFAP46
CFAP52
CFAP58
CFAP68
CFAP73
CFAP74
CFAP97D2
CH25H
CHDC2
CIB3
CIBAR2
CLDN23
CLEC2B
CLIC3
CNBD2
COL6A5
COX15
CRACR2A
CREB3L4
CROCC2
CRYBG2
CSDC2
CSGALNACT1
CST3
CYP27A1
CYP4F22
DCST1
DDIT3
DENND3
DHX35
DLEC1
DLX3
DLX4
DNAAF11
DNAAF6
DNAH14
DNAI1
DNAI3
DNAI4
DNAI7
DRCC1
DSG1
DTX3
DYNAP
DYNC2I1
DYNLT5
EDN2
EFCAB6
EGR1
ELF5
ELOVL3
ENKUR
EPPK1
ERAP1
ERICH3
ERICH6B
ESYT3
FAM115C
FAM162B
FAM166C
FAM167A
FAM81B
FAM83C
FAM83E
FAM83F
FAM83H
FAS
FCGR1A
FCN2
FHIP1A
FLACC1
FN1
FOSB
FRMPD2
FSIP1
FUCA1
FUT2
FUT6
FXYD3
GAB3
GADD45A
GALE2
GALK2
GALNT3
GANC
GAS2L1
GAS2L2
GCM2
GFUS
GGT1
GGT6
GJB2
GJB4
GJB7
GLB1L2
GLIPR2
GLO1
GMDS
GNA15
GNE
GNG10
GP2
GPR116
GPR156
GPR174
GPR37
GPR37L1
GPRC5C
GPRC6A
GRAMD1C
GRAMD2B
GREB1L
GSG1
GTF2IRD2B
HELZ
HES2
HEXD
HIST1H1E
HLA-DMA
HSD17B11
HSF3
HSPA1B
HTR3A
HTR7
IER3
IFITM3
IFNAR2
IFNGR2
IFNLR1
IGF2
IGFBP2
IGSF3
IKBKE
IKZF2
IL17C
IL17RA
IL17RE
IL17REL
IL1B
IL22RA1
INHA
INPP5E
INSL5
IRF3
IRX4
ITPRID2
KCNA3
KCNE1B
KCNQ1
KDM7A
KIAA1161
KIF13A
KIF16B
KIF27
KLF15
KLF3
KLHL26
KRT19
LDHB
LDLRAD1
LEKR1
LEMD1
LENG9
LEP
LEXM
LHB
LIF
LKAAEAR1
LMBRD2
LNX1
LONRF1
LPAR3
LRFN4
LRRC56
LRRC69
LRRC74B
LRRC9
LRRIQ4
LY86
LYPD2
MACC1
MAP3K14
MAPK15
MARCHF10
MESP1
MGAT4D
MGC131348
MGC52622
MGC53199
MGC68910
MGC81152
MGC82715
MGC84752
MGST2
MINDY4B
MLKL
MMP1
MMP10
MMP11
MMS19
MOCOS
MORN1
MPZ
MPZL1
MR1
MSANTD1
MT1A
MUC17
MYH7
MYO15A
NAT16
NECTIN4
NEK10
NFAT5
NFATC2
NFKBIZ
NIPAL1
NIPAL2
NKX2-3
NMUR2
NOD1
NOS2
NOX1
NOXO1
NPL
NUP160
NXPE2
NXPE4
ODAD2
ODAD3
ODAD4
OTOG
OTOP2
OXCT1
PADI1
PANK1
PAQR8
PARP4
PATJ
PCDH20
PCK1
PCSK4
PDE9A
PEX11G
PHF19
PHTF2
PIH1D2
PIK3AP1
PKC1
PKD1L2
PKDREJ
PKN1
PLAC8
PNPLA1
POLR2L
POU2AF2
POU2F3
PPARG
PROM2
PROSER2
PRRG2
PRSS21
PRSS27
PRXL2C
PSME1
PTGER4
PTPN18
PTPRJ
RAB11FIP1
RAB7B
RAD50
RASGEF1A
REPS2
RGL1
RGS2
RGS22
RHCG
RHOBTB1
RIIAD1
RIPK3
RITA1
RNF222
RNF223
RSPH1
RSPH14
SAMHD1
SCNN1G
SERINC2
SERPINB4
SESN1
SGMS2
SH3KBP1
SH3RF2
SIGLEC1
SKAP2
SLC10A2
SLC11A2
SLC14A2
SLC16A12
SLC18A1
SLC25A22
SLC25A37
SLC25A48
SLC26A2
SLC26A4
SLC30A10
SLC35G1
SLC37A1
SLC41A3
SLC45A3
SLC47A2
SLC66A1
SLC7A11
SLC8B1
SLITRK6
SLPI
SMPD3
SMPDL3A
SOAT2
SOCS3
SOWAHA
SP6
SPACA9
SPAG17
SPATS1
SPDYC
SPRYD3
SRMS
STAB1
STAT3
STEAP1
STK33
STK38L
STKLD1
STMND1
STPG2
STRC
STRIP2
SUCLG2
SWAP70
SYCP2
SYCP2L
SYT15
SYT8
TANK
TBATA
TCAF2
TCHP
TCP10
TDRD5
TEX26
TFAP2C
TFE3
TGM3
TGM5
TIRAP
TLR1
TMC2
TMC7
TMEM125
TMEM130
TMEM212
TMEM213
TMEM232
TMPRSS11D
TMPRSS13
TNF
TNFAIP2
TNFRSF9
TNFSF10
TNIP2
TNIP3
TNK1
TOGARAM2
TP73
TPMT
TPRG1L
TPTE
TPX2
TRAF1
TRAPPC3L
TRERF1
TRIM16
TRIM69
TRPM2
TRPM5
TRPV6
TSPAN15
TSTA3
TTC12
TTC21A
TTC6
TTLL10
TTLL8
TTLL9
TXNRD1
UAP1L1
UBE2U
UPK1A
USP42
USP43
UTS2B
VHL
VPS13C
VSIG8
WDR27
WDR49
WEE2
WNK3
WNT10A
WNT16
WNT6
XB1001290
XB13580952
XB22061511
XB22063314
XB22064002
XB22164552
XB22164556
XB22169588
XB5717875
XB5740125
XB5799088
XB5809687
XB5810926
XB5811292
XB5812047
XB5815362
XB5832479
XB5857145
XB5863530
XB5872520
XB5880541
XB5897453
XB5899881
XB5922676
XB5932119
XB5949052
XB5949738
XB5952314
XB5953580
XB5957062
XB5965586
XB5969033
XB5993342
XB5993457
XB980013
YPEL2
ZC3H12A
ZFYVE28
ZP4
