# Supplementary material for: Basal Xenobot transcriptomics reveals changes and novel control modality in cells freed from organismal influence
Source: Commun Biol. 2025 Apr 22;8:646. doi: 10.1038/s42003-025-08086-9 (PMC12015265; doi:10.1038/s42003-025-08086-9)
Supplement: Supplementary file 7 — Supplementary Data 5 [file 42003_2025_8086_MOESM7_ESM.xlsx]

## Sheet: Sheet1
Category	P value
Cilia/cytoskeleton	2.90143e-09
Ciliopathies	3.42123e-12
Immune response	7.51973e-06
Motor proteins	0.000526178
Membrane proteins	5.85896e-05
Immune signaling	0.00383723
Metabolism/biosynthesis	0.00381785
