# Supplementary material for: Basal Xenobot transcriptomics reveals changes and novel control modality in cells freed from organismal influence
Source: Commun Biol. 2025 Apr 22;8:646. doi: 10.1038/s42003-025-08086-9 (PMC12015265; doi:10.1038/s42003-025-08086-9)
Supplement: Supplementary file 8 — Supplementary Data 6 [file 42003_2025_8086_MOESM8_ESM.xlsx]

## Sheet: Sheet1
Category
Cilia/cytoskeleton/ciliopathies
Ketone metabolism, EGF/EGFR signaling
Sensory perception of sound and mechanical stimuli
Interleukins/serotonin signaling/GPCRs
Immune signaling/death processes
Nucleotide sugar metabolism
ECM/proliferation/multicellular organization
Metabolims/biosynthesis
Immune response/Stress response
Metabolism - cholestrol and steroids
