# Supplementary material for: Basal Xenobot transcriptomics reveals changes and novel control modality in cells freed from organismal influence
Source: Commun Biol. 2025 Apr 22;8:646. doi: 10.1038/s42003-025-08086-9 (PMC12015265; doi:10.1038/s42003-025-08086-9)
Supplement: Supplementary file 9 — Supplementary Data 7 [file 42003_2025_8086_MOESM9_ESM.xlsx]

## Sheet: Sheet1
Mesodermal genes	Endodermal genes	Mesendoderm genes	Anterior-posterior axis patterning genes	Dorso-ventral axis patterning genes	Left-right axis patterning genes
TBXT	claudin-6	hnf1b	Otx2 - mammalian	Xwnt-8	Nodal
NOG	cytokeratin 19	foxa2/HNF3 beta	nodal	noggin	Xnr1
Wnt8	Eomes	gata 2	Lim1	Vg1	Ird (left-right dynein)
chd	FABP1	gata 5	Goosecoid	Xwnt-8b	Inv (inversin)
MyoD	FABP2	gata 6	Cerberus	Xnr 1 &2	lefty
Eomes	gata 4	mixer	Cerberus-related	Siamois	Pitx2
FoxC1	Goosecoid	pitx2	Hex	chordin	ActRII (Activing receptor)
FoxF1	foxa1/HNF3 alpha	foxa1/HNF3 alpha	Hesx1	gsc	Shh
GSC	foxa2/HNF3 beta	bix2	Cripto	activin
HAND1	sox 7	sebox	Engrailed	Xbra
Slug	sox 17	gata 4	Wnt	Xdsh
Snail	TCf-2	sox 17a	BMP	Xwnt11
TBX6	beta catenin	sox 17b	bra (Brachyury)	BMP 2, 4, and 7
Twist1	gata 4	bix 1	Hox	Xnr4
Twist2	gata 6	nodal 1	Siamois	Xnr3
Mixl1	gdf 1	nodal 2	Twin	Zic2
ACVR1	gdf 3	vegt	FoxA4a	Xgrhl1
BMP7	mixl1	eomes	FoxD3	VegT
BMP4	sall4	wnt-8a	Not	Otx1
BMP2	HNF 4 alpha		cad-2	FGF 3, 4, & 8
MesP1	gata 5			cerberus
MesP2	Bix 1, 3, 4			Engrailed
bix4	Mix 1, 2			snail
Sox17	mixer			twist
edd	hex			Frzb-1
eomes	cerberus			crescent
fgf4	nodal			sFRP-2
fgf8				Dkk (Dickkopf)
otx2				Xlr
otx5				sizzled
myf5
sox2
