# Supplementary material for: Basal Xenobot transcriptomics reveals changes and novel control modality in cells freed from organismal influence
Source: Commun Biol. 2025 Apr 22;8:646. doi: 10.1038/s42003-025-08086-9 (PMC12015265; doi:10.1038/s42003-025-08086-9)
Supplement: Supplementary file 10 — Supplementary Data 8 [file 42003_2025_8086_MOESM10_ESM.xlsx]

## Sheet: control
VGLL1
ADRB2
KIF13B
FGF14
C3ORF14
ATP11C
WDR34
ACYP1
CCKAR
COLGALT1
TEGG023J21
PAXX
UQCRC2
TTPA012I10
CISD2
PRR15L
AIFM2
SMC6
REEP3
TM4SF1
SDF2
ELOC
MAP9
MRPL43
LMNTD1
MGC69416
NT5M
CCDC83
STAP2
RUVBL1
HOXB4
RNF128
GAN
ITSN2
TMEM38B
SPATA48
TFCP2
ATP5A
COL28A1
CCDC30
KLP4
AP3B1
TNFRSF21
SAMD15
SLC2A12
SLC44A2
MGC64589
RASL11B
SECISBP2L
PLEKHA1
TRAF3IP2
RAB27A
COL26A1
GABRA6
TTLL13P
CCDC129
HPGD
HSH2D
UNC45A
C17ORF97
MGC84061
HSP90AA1
COPA
HID1
VCAN
SEC23A
ENTPD6
SIRT3
PPP1R9A
ATP6V0E1
PLXNA2
HRASLS
LUZP1
MGC69473
ATAD3
SLC38A2
UCMA
APX
SOCS5
CA5B
SLC41A2
LRBA
CHKA
ASAP3
DZANK1
CCDC153
FABP7
KTN1
SMPX
COPB1
COX1
TNEU136G08
FBN1
TMEM238
CFAP65
ITGB4
C2CD2
FAT2
ENC1
MPP7
NIPAL4
SLC43A2
CEP41
BTN2A1
FAM160A1
AK7
KREMEN2
CCR5
PPP1R32
CYP4B1
PNP
MRPL57
STX19
GPHA2
MAP4K5
ZDHHC6
CACNA2D3
C4ORF45
OPTN
UNC119B
TADA1
XSII
SP7
PM20D1
RETREG1
AS3MT
DGKA
RIN1
NUP50
CLRN2
VEGFD
CHST4
AGRP
OMP1
TRIM44
PEX2
DNAH3
ODF3
GAD1
CDC14ALPHA
ESRP1
SMPD1
TMEM218
ATP1A1A
HSP90B1
PPM1F
TRY10
ATP2A3
ARRDC3
BOD1
WASL
SAMD12
LIMD2
DQB1
SCEL
LRRC61
FUZ
GPD1L
TMBIM4
KIAA0513
APPL2
POSTN
SLC25A46
EP3
NBEAL2
PRAM1
TMEM115
POLE4
PRIMA1
MGLL
ABCB6
MYO5B
CMPK1
ACSBG2
GOT1
CRIPT
DNAJB13
C19ORF12
TCTN3
FOXO3
SVIP
LGALSL
CC2D1A
ARHGAP32
C4ORF19
KIF1C
TAF1B
CAT2
RAB28
USP20
CROCC
B3GALT4
GALNT4
TTC13
ETS1
GABARAPL2
BLNK
PRRC1
MLX
ZDHHC12
GALC
LAMTOR2
TRAF3IP1
SEPT7
PHLDB3
NCCRP1
INPP5F
TTC5
LAMTOR1
CC2D2A
TCTN2
MGC82342
EEF1AO
C15ORF65
TIMM9
GSTP1
TBRG1
BTC
C10ORF143
BRK1
MAATS1
MGC81785
LAMB4
SRPRA
MEIG1
ESRRA
C4ORF3
CTTN
PPP2R5C
TMEM127
HOMER2
ARC1
STK10
SFRS15
TPD52
TECR
RNF152
DNAJB1
ABI1
MAML3
RASAL1
AK9
SH3BP4
PITPNM2
ZMYND12
RHBDL2
EFCAB2
STAM2
MROH1
GABRD
DOCK5
AIRE
CNOT10
CCDC146
YIF1B
HBA
COX7A2L
NCBP2
MGC132021
AAED1
SLC25A34
TGFBI
MGC68680
EVI5
PC
HACL1
HMGCS1
CSRP1
TMEM63C
TRAF3IP3
MGC82636
CCDC34
FLJ00380
PARP14
ANKAR
ERLEC1
TMEM39A
NTPCR
ARG2
RIBC2
RBMS2
GDPD5
SYTL2
KRT76
KCNJ15
FHL2
PACRGL
CRACR2B
RELT
MMP3
TBC1D9
RUVBL2
CETN3
CHURC1
MGC147188
SPAG6
DSCR1
VAMP3
CFAP97
MGC115231
PDIA6
CIDEA
PTPA
CFAP54
IFT20
MGC82022
LRRC18
R3HDM4
CROT
TMSB4
AP1S1
IFT74
GCH1
HEATR4
CAMKV
KIAA0205
ATF5
FAM169A
MGC147226
INTA6
SOX7
LRRC72
PGM3
PDLIM7
PPIB
STK39
LRRK1
ARHGAP6
FCGBP
TACR1
GFPT1
TGOLN2
CFAP36
POL
GENE
MGC131037
GRHL3
ZNF827
ABCB9
SLCO2A1
MOB2
TMEM154
LUM
HTATIP2
IL17D
LGI1
TMEM2
SNAP29
MGC84053
RIN3
C10ORF67
ELF3
ECM1
APOE
TRAM2
PXDC1
PARD3B
KCT2
ALAS1
SOCS4
TBC1D16
MT
DNAH1
SSTR5
FPR2
TEX33
HDDC3
ARHGEF26
PRKD1
TMBIM1
PDIA3
OVOL2
PHB
SPTLC3
BAHD1
ZNF414
STAT1
TNEU113N12
LRRC43
CCDC87
RBM11
CHMP4C
CDC42SE1
CLDN1
DHRS13
TUBA
NAALADL2
CLTC
TMBIM6
ARHGAP40
AOPEP
TEKT2
AMIGO2
ALDH1L2
SPECC1L
GNG4
NIT2
BAHCC1
TADA3
ACAT1
HPDL
C6ORF132
MGC131121
C20ORF196
PLSCR2
RAPGEF3
LY6G6C
ACSF2
DNAAF4
MGC53705
CLPTM1
ENDOU
MBTPS2
TAGLN2
TMEM43
TEKT1
EMX2
VTCN1
MGC82073
TNP
TSPAN6
MGC80358
ERO1A
AFAP1
COL5A2
ATP1B4
IST1
IQCK
FBXW9
ABCB7
FZ3
ABCC3
ARL2BP
SLC25A3
MARVELD2
COL6A1
LAPTM4A
SLC35B1
LARP4
MAP2K1
RNF32
KCNQ4
SMAP1
BBS9
PRSS1
PPP3R1
HEXDC
CDCP1
HYDIN
PARVB
GK
CBWD2
KCNIP1
RAB23
GPR65
ATP10B
AP1B1
CYB5D1
TM9SF3
CORO1C
ARHGEF28
POLQ
DNAJC18
NEK1
DNAH12
NAGA
NCOA2
CYB561D1
GLRX
BLOC1S2
CCDC160
ZNF474
HADHB
ANKRD45
CALR
SYNE3
ATRNL1
DNAH7
TMEM173
HOXC5
FAM136A
NGF
HADHA
KCTD15
RRAS2
GUCY2F
FURIN
C2CD3
TPRG1
CERS2
LRP2BP
FLII
SFXN1
VWA3B
MRPL46
AFTPH
GORASP1
ALCAM
MYOF
FAM129B
FAM83A
SPARC
F13B
TAF1C
CD69
CD40LG
RREB1
WDR5B
CCDC166
CN2
HMX2
PYP
MGC115716
KIF3A
GAREM1
IKBKB
PHLDB1
BCAM
ANKRD60
CYLD
TTC26
CCDC173
GRX5
KIF2A
PIFO
HIGD1C
NAGLU
PLK2
RAB3D
EPB41L5
DSP
RCN1
TYRO3
PLEKHG3
MFSD6L
FAM189A1
MYO18A
C22ORF15
ARMC9
GOLGB1
YWHAQ
EPB41L1
DLGAP4
FREM3
MSLN
CHMP2A
P3H1
STK31
PNPLA2
COX5A
ADGRF5
FAM83B
WIPF3
CHMP2B
TM9SF2
ANXA7
CENPJ
ACSL3
MYO19
CTNNA1
DCDC2B
WDR72
MST1R
SORT1
KDM5C
EXOC3L2
SPR
DYDC1
WDR7
NF2
MOCS2
ISOC2
ANKRD50
TGAS104B22
TGAS115G12
PAFAH1B3
METTL24
GMPR2
GRK6
PIP4K2C
TNS3
CALM1
SLC25A5
TLR8
MOB3B
MARS2
RUFY4
INF2
CEP89
PTPRN2
KIF6
ATP5D
EML6
ENDOD1
SLC25A16
MAL2
GTPBP6
IFT52
SLC25A30
UBA5
FAR1
MGC76324
COL6A6
AFDN
C11ORF1
STRN
MUC4
IFT81
RNF11
KIAA1109
SLC30A8
XHOXC8
IFT88
TMC6
REEP5
TSTD1
CIB1
MGC75785
DYNC1I1
HPCAL1
TTC39A
KIF9
HERPUD1
INPP1
MRPS33
CLTA
DNAJC19
REC8
CPPED1
IVNS1ABP
TEGG036F07
STXBP2
PLEC
BAG4
ZNF185
PTK6
LIG4
ALDH1L1
ACTB
USP34
NANOS3
FBXL7
TP53I3
FLRT3
RNF121
IL4R
ARCN1
NCKAP1
ARMC3
SYNE1
ADAMTS15
GOLPH3L
FN3K
SHANK2
IDH3B
PP2D1
C11ORF49
MGC78865
ATPBS
NEURL1
ERICH2
LRRC6
ADAM9
USP33
PDCL3
ATP6V1B2
TEX264
TXNDC9
KCNK5
CCDC105
MALL
GNA14
TRPV4
MGC76224
VPS29
CDC42EP3
PPARGC1A
MRPL51
LPD
PDCD6IP
CD151
TLK1
SLIRP
CFAP44
CCDC112
CCL21
HIKESHI
MCM10
AARSD1
RSPH9
PIGO
NPHP1
XIRF
TMEM72
EFCAB10
NGB
TMIGD1
XMT
DHPS
MGC68592
COG4
FAM234B
GOLM1
SLC2A10
PPP2CA
CELSR1
PIEZO2
GRASP
MKRN1
C2ORF50
MSX2
CPNE1
SLC12A4
MKL1
ATP5J2
ITPR3
LRRIQ1
TEKT4
PLS3
DCDC2
OTOP3
NDUFV1
RSU1
AADACL4
PSCA
LITAF
FBXO15
USP32
YDJC
EFCAB7
SGK3
LIMA1
TNEU058C09
KAZN
GADD45B
EPB41L4A
CCDC170
XTP11
FKBP7
UGCG
GOPC
TPD52L1
NDFIP2
PDE7B
DOCK1
UPK3B
MAPK1
MCF2L
ACSL1
PLPP3
SH3RF1
VSIG10L
RAPH1
HK1
DGKQ
BAMBI
ITGB1
LRRC63
TNFRSF6
KCNK6
EPS8L1
CCDC103
FOXB1
PLCL2
C9ORF16
KLF5
RSAD1
SDF4
RAP2B
TGAS081I01
MARCH10
RIPK4A
TMEM263
MGC82408
IL17RC
ZPLD1
NT5DC2
NEDD9
DYNC2H1
GENEB
OVOL1
TEGG038A23
C7ORF31
UBC
NDUFS5
FBXO36
TFAP2A
NLRC4
GOLGA3
CYTH1
DCBLD1
KIAA1217
MUC16
MRPS10
MYO1E
COL1A1
CYB5A
SAT1
CCDC181
MGC108213
ERRFI1
TGFB1
CFAP99
RAB2A
DAGFL5
HBP1
RPS6KA5
ATP6AP1
FAHD1
MNS1
LAMA4
FAIM
PXDN
FAM166B
LMAN2L
SLIT2
MYCBP
GNG13
CHMP5
LY75
DNAJA4
VASN
SESN3
B3GNT2
GCGRP
RBM38
MAP3K2
DMRT2
NAXE
RASSF3
PARP3
PTPRN
GOLGA2
ZC2HC1A
NOMO1
TMEM8
MAGI2
HADH2
SNX31
ACOT13
TBC1D32
GALE
FADS2
FAM47E
MOK
STAMBPL1
FAM210B
SYNE2
MGC80748
NDUFB4
ABCA3
MCOLN2
RTN3
C4ORF47
FGFR1OP
DOCK8
C10ORF27
LRRC27
CANT1
CCDC151
NRAS
PSPH
ATF6
PKHD1L1
MSRA
RD3
LRRC10
ADPRHL2
ATP11B
SFT2D2
CAPN7
TMOD3
FAM214A
RABGAP1L
ACSL4
SPAG8
RAD9A
KIAA1024L
FRMD4B
RINT1
ASAH2
KCNS2
SPTAN1
RSPH6A
C1ORF116
TRIM32
IQCA1
CASKIN2
PMFBP1
ARF4
GORASP2
WDR93
TM2D2
TMEM216
PDCD10
PDXDC1
EG243628
ZNF232
KRT5
C8ORF37
HYOU1
ZNRF1
KATNB1
TOLLIP
MCUB
LSR
MTFP1
TNFSF10L
AKAP13
MORN5
FAM177B
SGK1
XMAD4
ARL10
TNEU006N05
MON1B
NIM1K
OSCP1
FUCOLECTIN
AQP3
XPO6
XGALECTIN
SEMA3D
PKM
KCNRG
PABPC1
ATP5L
POC5
DZIP1L
MRPS24
PHLPP2
SEC61B
COTL1
C2ORF24
CAV
TRPV5
PDCD6
H2AFY
NDUFS3
LRRC49
BTBD11
HMCN1
GNPNAT1
TUBZ1
UPK2
KIF26B
TM9SF1
STYK1
SYNRG
MAP4K1
JUP
TMEM145
GDF2
BBS2
RNASEK
GLUL
SYTL1
POLR3E
FGF7
TRIM45
HSPA1A
SNAI3
CXADR
MGC154789
PTAFR
ASB10
PPIL6
IQCG
TUBA1A
SLC39A10
SLC7A2
CHSY1
XPO5
MYO6
TTC23L
MYZAP
B4GALNT1
P4HA2
PDPK1
UBE2J1
TOB1
BCKDHB
HHIP
LARP6
WWC1
MGST3
COX7B
ARL6
TMEM268
LDLR2
WDR35
CTBS
DAP
AK
SIGMAR1
EDNRB
ZBBX
PPP1R36
TBC1D10B
CXCL2
TTC38
GNG5
DDT
NDUFA6
FDX1
DNAH8
PICK1
IFT46
TEGG009A16
TWF1
LAD1
EDIL3
CAVIN1
NUBP2
VSTM5
PISD
ACTN4
PKN2
WDR19
HOXA7
PRR29
PPP2R3C
CCDC61
TBL2
STARD3
TMEM30B
SMAD6
PIR
C8ORF34
SGPP1
SLC35B3
MGC78963
KIF21A
SRP68
TNFAIP8
PLEKHM1
KMT2C
PPP2R5A
FAM89A
IFFO1
ARAP1
MGC68744
LDB2
PRICKLE3
DYNLT1
TEGG047A04
FBXL20
CD84
LRRC74A
MGC107884
ATP6V1G1
TUBE1
CISD1
RHOF
ZBTB22
LRRD1
ATP5H
GRB7
PHLDA2
SLC9A7
ADAMTS17
NDUFS8
NAALAD2
ARHGAP39
MGC64475
SDSL
MAP3K19
VWA3A
MYL12B
KIZ
KRT18
C8ORF58
VGRBP60
XCAD
CCL28
NRG1
TOR4A
ARPC1B
STMN1
GATA2
GGH
ALDH1
CAPN5
PPP1R42
BBS1
TMED1
SIX6OS1
NR1I2
MKNK1
APMAP
TMPRSS2
MYO9A
POST
EVPL
GCNT4
IRAK2
ATRN
WDR38
SDHD
TENM3
ODF3L2
CCDC17
CASP3
RHOA
HOXD8
MUC5B
DNAH6
TMEM114
LARGE2
MAP1LC3A
DENND2D
CCDC39
POU4F3
UBR3
FAM126A
DYNLRB1
AKNAD1
GAS8
RBM47
WDR1
TTC36
CGN
TRIM39
DNAH9
CISH
CLDN4
SOD2
SH3BGRL2
TMEM18
DYNC1H1
ATP13A1
IPMK
AGBL5
MGC84118
NT5C1A
C1GALT1C1
CLDN8
THEG
NR1D2
TTC39C
TFCP2L1
NUCB
SOD3
CPTP
TEGG001L15
TMEM63A
FNDC7
MGAT4C
DEGS1
IFT122
SRI
CFAP69
B9D2
TRPM4
CNIH4
DEGS3
CFAP126
STT3A
EMP2
SPEF2
KIFAP3
CPEB4
CAPN2
PCDH9
PERP
LCTL
TGAS021D03
VMA21
NR6A1
REL3
KIRREL3
CFAP157
ATP6V1C2
ATP6V0A4
CD163L1
NDUFS2
DNMBP
CAV1A
EIG121L
TNEU093E11
ACTR2
GOLIM4
ZCCHC14
MGC82833
MGC147194
MIGA2
MGST1
NDUFA10
HEL
F8A1
CYB561
MOCS1
MRPL32
MKS1
BCAR3
MYO1D
EMX1
EZH1
ATP2C2
CYP2D6
VPS13D
USMG5
SLC33A1
COX5B
MGC83164
STX12
LMAN1
JPH3
KRT222
COL18A1
ACER3
ANKRD22
COG7
CADM4
SLC22A23
RAB11A
PDHA1
MDH1B
ANKMY1
DNAI2
MGC86295
EFHD1
SSR3
DIP2B
PRKG1
EIF2AK4
MRTFB
TUSC5
EFCAB12
SMCO4
CALU
TTC9
ZAN
HIC2
ARL13B
FOXO1
MGC83163
MGC132047
ARHGEF5
GRHPR
FAM161B
TJP2
SLC35B4
TMEM131L
MGC81419
MCRIP2
KANK1
DHCR7
MGC81120
CCDC157
EGFL6
ECHDC1
SPATA6L
NCOA1
C3
ADGB
PENDRIN
RNF149
EDF1
NT5C3
CASD1
ZBTB43
CCDC176
TMX2
IGFBP5
RETSAT
PRKCQ
SLC7A4
SPEF1
SLC35G2
MGC81165
UBAP1
PROM
SLC3A2
PIGQ
KRTAP4
C6ORF154
MSR1
HUNK
BMP7
ZNF395
CYFIP1
AHI1
PLCB3
MGC78979
IQUB
TMED10
TMTOPS
DYNLRB2
FRK
TBCEL
MAPK13
STK24
ATP6V0D2
CCDC15
GCLC
RPN2
ATP13A
WDR60
CARD9
MGC79146
SMARCA2
MRPL20
PCDH
LRRFIP1
CAPN8
MGC79725
ATF4
ERBB3
MGC76064
HGF
SNX22
SZT2
MGC78972
TGAS076M01
RAB1A
LRRC45
CXORF58
XKR9
RTN4IP1
SHOX2
TTC25
LRRC71
BTG3
VIMP
SEC14L2
DIP2C
SGPP2
NAB1
SCNN1A
CD164
C1ORF194
HIP1R
CPM
NDUFB2
KCTD9
MGC83130
LIPH
TTC24
XALDB1
ODF2
UPK3A
TP63
MSRB2
JMJD1C
SAXO2
MDM1
RALA
ACAA2
CDC42EP2
LIMD1
TMEM140
APBB2
TFG
PTGR1
MGC75872
KSR1
GRIN1
TM6SF2
TGAS071O04
YWHAE
TANC1
SCN3B
MGC83511
MYO5C
BPGM
PTGS2
PLEKHB2
ULK4
RIN2
SIAE
MPC2
TDE2
PIGR
TRIM37
XIRG
GNAZ
PTPRH
TGAS014P14
ATP9A
NADK
NSF
PTPRU
S100A11
ENTPD4
RPAP3
GMPPA
PKP2
IMPG1
KATNAL1
SLC10A3
ARMET
COQ10B
TMTC4
SLC4A1
LRGUK
ASCC2
BCAR1
DTD2
CMAH
TLE4
KRT12
DAPL1
EHF
BCR
CCDC81
MORN3
GPX8
ABCD1
NME7
SDS
CLBA1
SARS
TJP1
COL4A6
ATP5G3
XRRA1
CETN4
CSTA
OGDH
CCDC68
SPNS1
AGBL3
GPR18
LAMB1
AK8
B4GALNT3
YIPF1
DPY30
TLR5
PI4K2A
FAAH2
MARVELD1
EPAS1
ODF2L
VWA5A
MRPL54
FUCA
DRC7
MFAP3L
CYC1
ANKRD9
SLC25A32
MGAT4A
TTLL5
CEP83
ZNF238
CRP
MAK
STK26
PACRG
UBXN11
DHX32
BMP
TMEM26
SLCO1C1
ADAD1
BIX1
SLC41A1
ECI1
GNG7
TNEU137P08
DYM
PPP4R1
PTPN21
CEBPG
ARID3A
ESYT1
TTPA012C15
RBBP8NL
VDAC2
DAB2IP
FAM227B
TWF2
FOXI1E
ATP12A
TMC5
BCL6
UFSP2
STXBP1
KDELR3
ANAPC4
ETFB
RDD2
SEC31B
CXCL12
ATP6V0B
IRF6
MGC85375
MGC64293
CFAP43
DPP8
KIAA0232
LYN
WU
LRRC31
TES
PPP1R3C
MYCBPAP
BSG
ARRDC4
GLIS2
TRPM8B
EFNB1
SCARB1
SMKR1
SDHB
PCK2
SEPT2
URAD
MAL
FGFR2
CLDN6
LRAT
LMLN
PPP1R13L
CDC25D
PTPRK
CLDN7
AFF1
GPX7
AGRN
DMXL1
KIAA1549L
POLK
YIPF5
RHOBTB2
DHFR
FBXL13
PITPNB
CCNG1
FHOD1
SLC26A11
TBCB
RAP1B
TMEM164
SGSM3
CA2
TGAS141P18
TUBB4
ZDHHC1
FAM49B
HSPB11
MGC81264
FAM241A
MGC80993
PITPNC1
CIDEC
LZTFL1
DAPK2
SLC16A3
SPTLC2
AGBL2
VCL
CCDC63
ARMC4
DNAAF1
SAMD11
GRPEL1
CHEF
ZBTB20
DOPEY2
ATP1B1
KLHDC9
TM
NEDD4L
KCTD14
IFT22
IDH3A
ESG1
TMEM41B
EFCAB11
PTK2B
FGL1
BMP3
HOXA1
ARG1
SPATA18
PLA2G4A
ID4
NECTIN1
LSP1
ADORA2A
AGR3
SLC25A29
SCRN2
DSCR6
EHD4
TOMM5
ANKRD26
QKI
GRAMD4
BAIAP2
SCLT1
GDI2
RBL2
KREMEN1
UBE2W
SGK2
CEP19
FTH1
MED27
MGC108338
PNMA2
TMEM74
GCHFR
TCTEX1D2
OXNAD1
COX6A1
ARHGEF16
RTP2
USP2
UXS1
ARL11
MBNL2
MTUS1
B3GALT2
LLGL2
RNF225
DHCR24
C9ORF43
SLC12A2
KUR
LPCAT3
ITM2ABETA
BCAP29
TTC22
DAW1
GPR1
MISP3
TIMM8A
AKAP14
SPG11
KRT8
PTGER2
MDK
MIC13
NWD1
MGC108497
MKKS
SPATA4
GTF3A
COX7A2
MGC81583
ASPH
DCTN2
HECTD3
TMEM51
CYCT
ATP6AP2
MAPK12
SIMC1
ARFGEF2
SOX21
MYH10
ARHGAP45
BIN3
FAM26B
FAM3B
INPP5A
APIP
EFCAB1
DISP1
UFL1
RAB14
MAP7D2
CRYBG3
PAK2
COX17
PTBP3
UQCRB
C5ORF42
DRC1
CLUH
GRHL1
LAMA5
NDUFB10
ASCC3
RABEPK
KIAA0319L
CTNND1
FOPNL
TIMM10
KCNH3
COL6A3
IL20RA
CFAP57
ANKDD1B
WNT2
ITK
TTC30A
SPATA45
T2R54
TPPP3
CAT
ST6GAL2
CD38
BMP5
TTC39B
PRKCI
FOCAD
ARF6
IFT57
ITGA2
PFKM
DCST2
HAGH
CFAP47
CHMP1A
PRKCB
SYNGR2
HDAC6
CEP126
TLL2
MGC98907
CNDP1
COX6B1
ZCWPW1
PCDH7
IDH2
DNAL4
COL14A1
PHYHD1
SUGT1
WDR66
COL7A1
ATP6V0D1
GAL3ST4
SLC37A4
ITFG1
MGC108118
UQCR10
T2R37
CPEB2
RANBP3L
ARAP2
DRC3
RDH7
SYT1
RILPL2
PANK3
RNFT1
LMCD1
MRPL30
SEC24D
PIBF1
SFRPX
IFNAR1
RMDN2
STPG1
MGC84172
ELF1
SSNA1
SPINT1
CCNA1
MRPS11
LRRN4
COQ4
ATP8B1
TNFRSF1A
GLRA1
DUSP1
CCNI
ACTG1
C16ORF46
MGC115323
SNTB2
XRIP1
DOPEY1
COL3A1
FH
CLIC1
WNT3A
TEKT3
HSD17B12
SERPINH1
TTPAL
MYO10
CRTAP
CCM2
GLT8D2
CHMP1B
CCDC189
FKBP14
TTC1
ANOS1
ITCH
TBC1D14
SV2A
CAPN9
TIMM22
NXPE1
C17ORF98
PF20
SLC22A5
ATP2B4
CPT1A
LRWD1
TPBG
OAT
CCDC57
ACADL
FBXO31
CLINT1
UQCRQ
NDUFA8
TRPC2
ST6GALNAC2
KALRN
CCDC175
TFPI2
ARL1
WDR78
CRYBA2
HYAL4
ITGA5
CEP290
PAPSS2
ACY3
KATNAL2
CEP162
CFAP61
COL6A2
KIAA1671
SLC35D2
CRISP3
NDRG2
MAN1A1
SLC12A6
STIM1
SMDT1
MGC82549
ZNF750
FAM161A
CTDSP2
SLC27A6
MTHFD2L
CRYBG1
CPAMD8
MYD88
ROPN1L
SHISA2
AVL9
SEC13
RASEF
MDH1
NUS1
TEX9
TOM1
CNFN
CMBL
ATP6V1E1
DLL4
SEC23B
TTC9B
SPTLC1
FAM46C
SLC39A7
ADGRG4
VIT
WDR44
SUCLG1
ACACB
SPATA6
ARPC4
THTPA
METTL21C
COL4A5
MGC83153
SEC31A
SFT2D1
NDUFA7
CLDN18
ENO4
PCNX4
PIH1D1
MAN1B1
LBR
SULT1E1
RNPEP
COL11A1
DSG2
GNS
RAB39B
SLC13A1
TLDC2
SPSB3
PFKFB1
AUTS2
SEC61G
CALP2
PIP5K1B
SSH
ERBB2
CYP1D1
DNAAF5
DYNLL2
LRRC23
HIGD1A
MGC108307
COPG1
FSTL3
ASAP2
NBR1
SLC6A15
WDR92
LSS
ARHGAP1
OTOGL
ABCC5
HTT
PHACTR4
COPZ1
FXYD2
HGC6
PLXNB2
ENDOG
UBE2H
ELMO3
NVD
CLCN3
RAI14
PLEKHS1
ERICH6
MVP
TRPA1
NDUFAB1
HACD3
ABCG2
CALCRL
ZMYND10
ITGB3
CLCN1
UGT8
MGC81930
PTPRF
SPA17
CANX
CEP68
RAB36
COPE
DIAPH1
TACC3
SLC6A12
SMTN
PCYT1A
VMO1
UAP1
DNASE1L3
TCTE1
SCFD1
XFRP
BCDIN3D
COBLL1
GCM1
NEIL2
FOS
PKC
COMT
AP2A2
GPD1
PNKD
ATP6V1A
AHNAK
PPARGC1B
MEI1
C9ORF84
CCDC77
SYDE2
EPGN
MORN2
GALNT10
EPN3
MINDY4
TMEM45B
SEMA3B
TBC1D23
KIAA1468
ZNF703
SYNJ2
PLCH2
GGPS1
HRB
BBOX1
HMX3
RFLNB
C4ORF22
BBIP1
C1ORF189
T2R11
LPCAT4
DNAAF3
TMED5
GBX2
CL
FBXO43
EVC2
CAPN13
GMPPB
LRRC59
[truncated: 635 more rows]
