# Supplementary material for: Basal Xenobot transcriptomics reveals changes and novel control modality in cells freed from organismal influence
Source: Commun Biol. 2025 Apr 22;8:646. doi: 10.1038/s42003-025-08086-9 (PMC12015265; doi:10.1038/s42003-025-08086-9)
Supplement: Supplementary file 11 — Supplementary Data 9 [file 42003_2025_8086_MOESM11_ESM.xlsx]

## Sheet: thanato_genes_final
DIABLO
AHNAK
FOSB
ACER3
ITGA6
SLC26A4
CA4
UBQLN4
XDH
CHD3
FOS
ZMYND8
CAPN11
MIDN
KCNH2
KLF9
MPDU1
EGR1
TNPO1
LIMD2
WIF1
TTC28
BIK
TRPM5
PDE4B
NFIL3
SOCS3
DAAM1
GADD45A
MCM5
HMOX1
USP18
MMP14
ADAM28
ARG2
ABTB2
ABHD3
KPNB1
SVEP1
RHOT2
HSPA1A
PPP2R5D
TMED10
JUN
PRDX2
RTBDN
MKNK2
RASGRP4
RASSF6
RGL1
CYBA
PTGIS
KCNB1
MYO3A
OGFR
EPHA2
EPHA7
IFNAR2
IFNGR1
IL22RA2
DUSP2
TNFRSF19
LTBR
GRWD1
PNP
SIK1
CLDN3
GNAI1
OSBPL6
SMIM19
ADO
EGR2
DDIT3
KLHL12
ELF3
NFKBIA
CBX7
HIF1A
EPAS1
HIF3A
ATF3
CLDN4
CLDN6
CLDN9
CLDN17
CLDN8
BATF3
LRRC59
CEACAM1
CASP3
CYP2W1
IL1B
RPF2
SBK1
LTA
IL17C
IL22
MS4A15
PFKP
RGS4
GPR31
LEP
NPB
PLEK2
SPATA6L
CRHR1
ASB15
STX10
RPS6KA3
RAPGEF1
GRM7
ROR1
STARD13
TOX2
SLC14A2
ZFAND4
DBX2
GLTP
PCSK1
ZNF281
RMI2
PHLDB3
CRIPT
TOE1
RBM19
TNS1
MAP3K2
ELL
KLF14
SIM2
BCL2L11
BCL6
C4B
TUBB2A
KATNAL1
TTLL10
IGHV2-26
FYTTD1
SLC5A10
SLC38A4
PARG
AADACL3
RBL1
GRAMD1A
DEFB135
KCNK5
GRK4
RPS18
MECOM
SRRM1
RPS23
MMS22L
USP15
COMMD10
ZNF780A
GDPD1
CYP8B1
CA1
MDGA2
TNFRSF9
LDLRAD3
PPARGC1A
LYAR
SEMA6D
RASA1
RPL26
RBM45
SALL1
SP3
CPSF7
CPSF6
COX17
PRF1
HSPE1
IGSF9
PTGFR
TPR
GSE1
ZNF107
PLEKHG3
FGD5
LONRF2
UNG
ZNF724
EPHB3
ZNF101
C7
ORC4
TSPY26P
PPHLN1
FBXO17
UCHL3
TMEM182
MAN2B1
FBXO10
PRSS23
CHST9
KLK1
NUDT18
OGFOD1
LMO4
CYP2R1
CSNK2A1
HLA-DOB
PPM1E
NAV2
ZFP36L1
GCGR
PHB2
PPP1R3B
RTL1
YTHDF2
HSF2BP
PDE4C
EIF1AX
EIF3J
LUC7L2
KTN1
IRF2BPL
ARFIP1
ATP6V0C
RAB3IP
CDC42
DCLRE1C
ABCC5
SEMA4C
RNASEH2B
RALGPS1
SEZ6
SNTG1
SPRY1
SIL1
POLR2B
MPDZ
TMT1A
IL15RA
LARP7
E2F4
UBXN4
PPP1CC
UBTF
RIPPLY3
CREB5
ARID1A
TGIF1
HCN1
CCR4
CBX3
CACNA1B
DENND1A
TIMM8A
BEX4
ZDHHC14
IL5
HTR1B
CHST15
RPS12
MYO1G
COL19A1
CEND1
YEATS2
GEMIN6
BANP
SFT2D1
KISS1
GOLT1A
ABCA12
TUBA3C
CALR
SOX30
RBAK
PTPRD
TMEM161B
SERPINC1
EEA1
C4orf33
HERPUD2
ZNF652
SLFN13
CEP170B
ADRA2B
NLGN1
WDFY4
ZNF611
ZNF175
PAK4
HECW1
SGSH
LASP1
ZNF14
DPYSL5
WDR19
SERPINB8
ZNF564
POT1
MEF2A
ABCA3
MCAM
MS4A4A
SP110
ITSN1
CD22
GXYLT2
SPAG7
FBXW12
CCDC138
FAM219A
SCN8A
ZNF273
FRS3
ARHGAP17
FRYL
ZNRF2
KLF15
DEGS2
DYTN
NDUFC2
PROK2
SKAP2
PPP2R1A
PGF
JMJD1C
ATP11C
SEMA6C
LCP2
KCNV2
REV3L
MSMP
CRYBG3
TNFRSF14
RAB2A
ITGB6
TRIO
CNOT6L
IFITM1
CBX6
