# Supplementary material for: Basal Xenobot transcriptomics reveals changes and novel control modality in cells freed from organismal influence
Source: Commun Biol. 2025 Apr 22;8:646. doi: 10.1038/s42003-025-08086-9 (PMC12015265; doi:10.1038/s42003-025-08086-9)
Supplement: Supplementary file 12 — Supplementary Data 10 [file 42003_2025_8086_MOESM12_ESM.xlsx]

## Sheet: list_thantogenes_inxeno
ABCA12
ATF3
DDIT3
EGR1
FOSB
GADD45A
IFNAR2
IL17C
IL1B
KLF15
LEP
RGL1
SKAP2
SLC14A2
SLC26A4
SOCS3
TNFRSF9
TRPM5
TTLL10
